# Supplementary material for: Integrated biogeography of planktonic and sedimentary bacterial communities in the Yangtze River
Source: Microbiome. 2018 Jan 19;6:16. doi: 10.1186/s40168-017-0388-x (PMC5775685; doi:10.1186/s40168-017-0388-x)
Supplement: Supplementary file 3 — Summary of alpha diversity indices, including richness (Ace、Chao) and diversity (Good’s coverage, Shannon, Simpson) indices. (XLSX 34 kb) [file 40168_2017_388_MOESM3_ESM.xlsx]

## Sheet: Sheet1
Additional File 3: Table S6. Summary of alpha diversity indics estimated by richness (Ace、Chao) and diversity (Good's coverage, Shannon, Simpson) indices for each sample
Sample ID	Type	Season	No. of Reads	No. of OTU	Ace	Chao	Good's coverage	Shannon	Simpson
10BD_FSB	Sediment	Fall	76739	9374	16570	13920	0.950651	7.78	0.0013
10BD_FSL1	Sediment	Fall	108370	8957	11688	11592	0.974163	7.55	0.0019
10BD_FSL2	Sediment	Fall	68789	7854	11271	11025	0.957173	7.54	0.0019
10BD_FSR	Sediment	Fall	68146	8489	12570	12381	0.950709	7.7	0.0014
11MH_FSB	Sediment	Fall	95216	9979	14567	14686	0.959839	7.76	0.0014
11MH_FSL1	Sediment	Fall	78544	8902	12265	12081	0.959997	7.73	0.0016
11MH_FSL2	Sediment	Fall	111914	9555	12974	12806	0.971237	7.61	0.0017
11MH_FSR	Sediment	Fall	92668	9711	14127	13980	0.960083	7.75	0.0013
13YC_FSB	Sediment	Fall	76777	7270	10348	10246	0.965185	7.34	0.0022
13YC_FSL	Sediment	Fall	100606	4123	4774	4783	0.991134	6.46	0.0057
14SS_FSB	Sediment	Fall	114081	2979	3125	3161	0.997169	5.26	0.0444
14SS_FSL	Sediment	Fall	61844	3434	4720	4712	0.981728	6.35	0.006
14SS_FSR	Sediment	Fall	80187	4164	5539	5637	0.98375	6.49	0.006
15CLJL_FSB	Sediment	Fall	90260	5067	6486	6384	0.983005	5.77	0.0328
15CLJL_FSL	Sediment	Fall	55308	3889	6784	5881	0.972915	6.46	0.0057
15CLJL_FSR	Sediment	Fall	70434	8593	15672	13289	0.94903	7.54	0.0022
16LS_FSB	Sediment	Fall	91007	5062	6650	6667	0.983199	6.79	0.0046
16LS_FSL	Sediment	Fall	66932	7749	13284	11209	0.955283	7.64	0.0014
16LS_FSR	Sediment	Fall	115126	9689	12220	12041	0.975714	7.77	0.0013
17WH_FSB	Sediment	Fall	113910	9007	12385	12224	0.972979	7.48	0.0018
17WH_FSL	Sediment	Fall	60954	4616	6322	6280	0.974194	6.75	0.0046
17WH_FSR	Sediment	Fall	119519	4583	5800	5765	0.989441	6.46	0.0056
18JJ_FSL	Sediment	Fall	76863	7481	12939	11097	0.961412	6.91	0.0105
18JJ_FSR	Sediment	Fall	66678	8920	16143	13531	0.944344	7.73	0.0018
19DT_FSL	Sediment	Fall	81158	5203	6554	6456	0.981875	6.98	0.0027
1SG_FSB	Sediment	Fall	74642	5339	7789	7785	0.973125	6.68	0.0061
1SG_FSR	Sediment	Fall	98395	7645	10732	10799	0.972397	7.21	0.0044
20WHU_FSL	Sediment	Fall	52124	7851	14287	12015	0.936382	7.67	0.002
20WHU_FSR	Sediment	Fall	97460	9712	13802	13721	0.963647	7.68	0.0021
21MAS_FSL	Sediment	Fall	71636	4542	6252	6261	0.978726	6.78	0.0033
21MAS_FSR	Sediment	Fall	77393	6639	8773	8756	0.972323	7.19	0.0039
22NJ_FSL	Sediment	Fall	77601	8255	11973	11780	0.959743	7.46	0.0025
23ZJ_FSL	Sediment	Fall	73766	6148	8320	8168	0.972074	7.09	0.0031
23ZJ_FSR	Sediment	Fall	43169	6954	14448	11446	0.92527	7.43	0.0039
24XLJ_FSL1	Sediment	Fall	49008	6137	8902	8794	0.951906	7.42	0.0019
24XLJ_FSL2	Sediment	Fall	92458	6578	8499	8427	0.978682	7.25	0.0026
24XLJ_FSR	Sediment	Fall	45370	4333	7644	6491	0.962067	6.71	0.0062
25GC_FSB	Sediment	Fall	82832	7991	14299	12088	0.961017	7.17	0.0048
25GC_FSL	Sediment	Fall	96835	4736	7871	6762	0.982403	6.46	0.0052
25GC_FSR	Sediment	Fall	67957	5208	10704	8452	0.966155	6.37	0.008
26WS_FSB	Sediment	Fall	72734	7329	13401	11366	0.957901	7.07	0.0051
26WS_FSL	Sediment	Fall	70695	5997	11153	9148	0.964184	6.19	0.0246
26WS_FSR	Sediment	Fall	76087	7752	13598	11701	0.959349	7.31	0.0031
27BB_FSB	Sediment	Fall	77154	7143	12863	10899	0.962115	6.96	0.0067
27BB_FSL	Sediment	Fall	109683	9416	13421	13368	0.968208	7.25	0.0048
28XHB_FSB	Sediment	Fall	81872	6587	9689	9659	0.969061	6.8	0.0085
29LDX_FSB	Sediment	Fall	83430	7543	9896	9732	0.971341	7.47	0.0022
29LDX_FSL	Sediment	Fall	96751	9872	13857	13716	0.963329	7.79	0.0013
2PZH_FSB	Sediment	Fall	86275	6495	8184	8040	0.978256	7.15	0.0031
2PZH_FSR	Sediment	Fall	101326	6531	9321	9158	0.97665	6.7	0.0102
30WL_FSB	Sediment	Fall	98403	6224	8552	8383	0.978761	6.88	0.005
30WL_FSL	Sediment	Fall	93291	3983	5911	5851	0.983278	5.01	0.041
30WL_FSR	Sediment	Fall	76904	5606	7670	7543	0.975541	6.93	0.0041
31XXT_FSB	Sediment	Fall	105279	7721	11322	11167	0.972093	6.85	0.0077
32YMZ_FSB	Sediment	Fall	92925	7552	12901	11008	0.969093	7.14	0.0031
32YMZ_FSL	Sediment	Fall	78624	7838	11411	11368	0.961818	7.25	0.0037
32YMZ_FSR	Sediment	Fall	85866	7466	10528	10548	0.96873	7.28	0.0027
33CLJ_FSB	Sediment	Fall	90256	7651	13708	11609	0.965819	7.07	0.0041
33CLJ_FSL	Sediment	Fall	106903	5552	7522	7613	0.98305	6.61	0.0065
33CLJ_FSR	Sediment	Fall	82846	4118	5548	5583	0.983886	6.21	0.0109
34NZ_FSB	Sediment	Fall	82881	6879	9900	9919	0.969233	7.02	0.0053
34NZ_FSL	Sediment	Fall	107245	7296	10452	10579	0.975132	6.95	0.0055
34NZ_FSR	Sediment	Fall	67382	7696	13524	11776	0.953979	7.44	0.0024
35ZWM_FSB	Sediment	Fall	83536	7717	11410	11214	0.964123	7.22	0.003
35ZWM_FSL	Sediment	Fall	74301	8235	12044	11865	0.956945	7.48	0.0021
35ZWM_FSR	Sediment	Fall	71473	8134	11649	11651	0.957634	7.7	0.0014
36XYN_FSB	Sediment	Fall	64558	6094	8803	8639	0.964404	6.78	0.0098
36XYN_FSR	Sediment	Fall	56935	6477	11430	9499	0.954457	7.3	0.0023
37BH_FSR	Sediment	Fall	58022	6785	12037	10177	0.953276	7.45	0.0019
38DJK_FSL	Sediment	Fall	84388	6205	8901	8768	0.972686	6.64	0.0105
38DJK_FSR	Sediment	Fall	70931	5796	10192	8870	0.967743	6.89	0.0047
3XLD_FSB	Sediment	Fall	102241	6039	7218	7215	0.985475	7.05	0.0038
40XT_FSR	Sediment	Fall	70482	6771	11944	10142	0.961707	7.06	0.0047
41JJZ_FSB	Sediment	Fall	71398	8181	15101	12768	0.951735	7.42	0.0028
41JJZ_FSL	Sediment	Fall	108274	8120	10938	10819	0.975174	7.31	0.0024
41JJZ_FSR	Sediment	Fall	71283	6257	11210	9483	0.964269	6.85	0.0053
42TC_FSR	Sediment	Fall	77139	2827	3828	3939	0.988125	5.66	0.0168
43HK_FSL	Sediment	Fall	70295	6920	9870	9829	0.963682	7.37	0.0019
43HK_FSR	Sediment	Fall	64492	6529	8985	8968	0.964833	7.38	0.0024
44PLK_FSB	Sediment	Fall	67140	5024	8907	7406	0.970271	6.53	0.0063
45PSS_FSB	Sediment	Fall	89802	7328	10137	10067	0.971482	7.14	0.0037
47PHK_FSB	Sediment	Fall	82602	5845	8198	8266	0.975134	6.98	0.0035
48PXZ_FSB	Sediment	Fall	101372	7867	9389	9454	0.980823	7.62	0.0016
49PDC_FSB	Sediment	Fall	59428	5890	8560	8682	0.962459	7.22	0.0024
4PS_FSB	Sediment	Fall	96785	6268	8529	8709	0.978457	7.04	0.0032
4PS_FSL	Sediment	Fall	96417	3266	4224	4303	0.990085	6.13	0.006
50PXHK_FSB	Sediment	Fall	64955	5886	8084	8076	0.968224	7.03	0.0034
5XJB_FSB	Sediment	Fall	83856	5499	6904	6761	0.981707	6.99	0.0033
5XJB_FSR	Sediment	Fall	68560	4923	6697	6673	0.976094	6.86	0.0044
6YB_FSB	Sediment	Fall	94613	8249	11334	11386	0.969951	7.41	0.0034
6YB_FSL	Sediment	Fall	89992	8341	14649	12493	0.963108	7.15	0.0053
7LZ_FSB	Sediment	Fall	95076	5093	6424	6444	0.985012	6.84	0.0039
8ZT_FSB	Sediment	Fall	124599	7273	8937	8843	0.98451	7.2	0.0029
8ZT_FSL	Sediment	Fall	55535	7330	13516	11339	0.944485	7.54	0.0019
9CT_FSB	Sediment	Fall	86906	9061	13114	12999	0.960774	7.68	0.0015
9CT_FSL	Sediment	Fall	96503	9465	13581	13419	0.963587	7.58	0.0028
10BD_FW	Water	Fall	55825	1542	3108	2664	0.989091	4.89	0.0257
10BDB_FW	Water	Fall	44342	1199	2434	1963	0.989265	4.41	0.0491
11MH_FW	Water	Fall	33687	1341	2441	2102	0.985068	5.1	0.0186
11MHB_FW	Water	Fall	34888	1336	2699	2343	0.984551	5.01	0.0207
12HLM_FW	Water	Fall	60027	1477	3199	2533	0.990038	4.86	0.0271
12HLMB_FW	Water	Fall	39831	1290	2724	2230	0.986744	4.89	0.026
13YC_FW	Water	Fall	60867	1166	2402	1963	0.992065	3.57	0.0867
13YCB_FW	Water	Fall	55297	831	1845	1493	0.993218	2.67	0.2
14SS_FW	Water	Fall	37250	513	1004	773	0.994443	3.33	0.0841
15CLJL_FW	Water	Fall	41018	1815	4081	3154	0.979643	4.62	0.041
16LS_FW	Water	Fall	67944	2456	5995	4543	0.982721	4.76	0.0396
17WH_FW	Water	Fall	59823	1424	3611	2770	0.988717	3.65	0.125
18JJ_FW	Water	Fall	39206	1386	3471	2617	0.982962	4.2	0.0559
19DT_FW	Water	Fall	76418	2411	6997	4865	0.9838	4.46	0.056
1SG_FW	Water	Fall	48294	1512	4557	3239	0.982565	3.31	0.1273
20WHU_FW	Water	Fall	51630	2144	5840	4185	0.978811	4.52	0.0525
21MAS_FW	Water	Fall	34362	1242	3518	2520	0.981317	3.89	0.0609
22NJ_FW	Water	Fall	60245	2148	5066	3766	0.983501	4.62	0.0462
23ZJ_FW	Water	Fall	51620	2128	5718	4189	0.979291	4.63	0.0481
24XLJ_FW	Water	Fall	38087	1763	5040	3669	0.975188	4.22	0.0613
25GC_FW	Water	Fall	36119	1360	3494	2560	0.981893	4.76	0.0269
26WS_FW	Water	Fall	61663	890	2360	1746	0.993351	3.51	0.0806
27BB_FW	Water	Fall	40862	1087	2549	1923	0.988449	4.26	0.0441
28XHB_FW	Water	Fall	36683	1148	2991	2196	0.985007	4.25	0.0443
29LDX_FW	Water	Fall	43179	1249	4319	2822	0.985178	4.51	0.0336
2PZH_FW	Water	Fall	43497	2542	7548	5128	0.967676	4.85	0.0293
30WL_FW	Water	Fall	81294	1070	2331	1809	0.994538	3.58	0.0877
31XXT_FW	Water	Fall	43107	1004	2181	1830	0.990234	4.36	0.0324
32YMZ_FW	Water	Fall	65467	356	777	633	0.997556	1.97	0.259
33CLJ_FW	Water	Fall	69109	1991	4499	3554	0.987252	4.96	0.0269
34NZ_FW	Water	Fall	41109	1601	4014	2941	0.98178	4.9	0.024
35ZWM_FW	Water	Fall	50074	907	1818	1430	0.992711	4.08	0.0422
36XYN_FW	Water	Fall	56342	1399	3628	2632	0.988002	4.02	0.0514
37BH_FW	Water	Fall	99712	1300	3653	2588	0.993802	3.58	0.0981
38DJK_FW	Water	Fall	69261	1137	2409	1947	0.993214	3.99	0.0514
39XYA_FW	Water	Fall	106752	1798	5372	3653	0.991532	4.44	0.0283
3XLD_FW	Water	Fall	73043	1224	2451	1880	0.993264	3.9	0.0731
40XT_FW	Water	Fall	72425	1538	4119	2929	0.990169	4.6	0.0288
41JJZ_FW	Water	Fall	62851	3006	7608	5623	0.975657	4.65	0.0631
42TC_FW	Water	Fall	98593	1305	2239	1929	0.995476	4.34	0.0458
43HK_FW	Water	Fall	83686	1681	3613	2904	0.991552	4.62	0.0343
44PLK_FW	Water	Fall	62063	1644	3319	2664	0.989172	4.74	0.0358
45PSS_FW	Water	Fall	111365	2098	4199	3341	0.992332	4.49	0.0455
46PQX_FW	Water	Fall	111980	1687	3265	2702	0.994249	4.56	0.0403
47PHK_FW	Water	Fall	77534	1557	3612	2628	0.991384	4.35	0.0521
48PXZ_FW	Water	Fall	73112	1758	3818	2861	0.989632	4.46	0.0499
4PS_FW	Water	Fall	42924	1406	2925	2403	0.985952	4.28	0.0583
5XJB_FW	Water	Fall	41192	866	1788	1543	0.991236	3.71	0.0791
6YB_FW	Water	Fall	53363	2359	7072	4785	0.977344	5.09	0.0216
7LZ_FW	Water	Fall	44500	1657	5013	3408	0.980854	4.59	0.0342
8ZT_FW	Water	Fall	34365	1104	3099	2218	0.983733	4.02	0.0539
9CT_FW	Water	Fall	37231	993	2679	1960	0.987484	4.09	0.0448
10BD_SSR	Sediment	Spring	55613	7707	14753	12209	0.93969	7.57	0.002
11MH_SSB1	Sediment	Spring	90693	5557	11531	9077	0.972269	5.76	0.0263
11MH_SSB33	Sediment	Spring	92135	9641	13889	14083	0.960547	7.69	0.0016
11MH_SSB94	Sediment	Spring	84969	8689	12679	12822	0.961103	7.57	0.002
11MH_SSL	Sediment	Spring	92726	9876	14339	14315	0.959526	7.7	0.0016
12HLM_SSL	Sediment	Spring	67182	3868	6747	5643	0.977643	5.66	0.0231
12HLM_SSR	Sediment	Spring	63981	3959	5327	5358	0.979822	6.41	0.0075
14SS_SSL	Sediment	Spring	132257	4850	6021	5943	0.990352	6.3	0.0087
14SS_SSR	Sediment	Spring	52785	3685	5213	5184	0.975182	6.37	0.0074
15CLJL_SSL	Sediment	Spring	73736	8215	12062	11942	0.956751	7.53	0.0018
16LS_SSL	Sediment	Spring	90315	5320	9370	8156	0.976615	6.12	0.0136
16LS_SSR	Sediment	Spring	82368	5043	8587	7287	0.97686	6.35	0.0081
17WH_SSB	Sediment	Spring	89459	6794	12597	10580	0.968131	6.45	0.0089
17WH_SSL	Sediment	Spring	101343	5563	8014	8118	0.980107	6.69	0.0049
17WH_SSR	Sediment	Spring	52768	4202	5877	5725	0.972256	6.67	0.0057
18JJ_SSB	Sediment	Spring	112398	9067	12936	12712	0.970693	7.43	0.002
18JJ_SSL	Sediment	Spring	58073	5049	7141	7056	0.968695	6.95	0.0034
18JJ_SSR	Sediment	Spring	42012	5859	12281	9753	0.934804	6.95	0.0059
19DT_SSB2	Sediment	Spring	77510	4919	10202	8243	0.97052	4.94	0.0835
19DT_SSB5	Sediment	Spring	74048	8543	12664	12494	0.954867	7.65	0.0017
19DT_SSL	Sediment	Spring	96226	8729	15439	13206	0.963825	7.33	0.0031
1SG_SSB	Sediment	Spring	79640	6344	11649	9672	0.967052	6.69	0.0061
1SG_SSR	Sediment	Spring	73273	5276	10387	8457	0.969034	6.35	0.0083
20WHU_SSL	Sediment	Spring	79728	7797	14381	11987	0.959287	7.15	0.0039
20WHU_SSR	Sediment	Spring	53530	5693	10734	8907	0.955333	6.97	0.0063
21MAS_SSB	Sediment	Spring	69766	3443	8762	6420	0.973984	4.02	0.0723
21MAS_SSL	Sediment	Spring	64197	7752	14896	12370	0.947941	7.46	0.002
21MAS_SSR	Sediment	Spring	67115	6608	11852	9917	0.960545	7.26	0.0025
22NJ_SSB	Sediment	Spring	54476	4818	9395	7848	0.961433	6.57	0.0054
22NJ_SSL	Sediment	Spring	72393	7471	14490	11949	0.955355	7.15	0.0043
22NJ_SSR	Sediment	Spring	70125	8852	15813	13226	0.948663	7.69	0.0017
23ZJ_SSL	Sediment	Spring	120260	9954	13986	13839	0.970431	7.46	0.0043
23ZJ_SSR	Sediment	Spring	56809	6727	13422	11045	0.94772	7.19	0.0037
24XLJ_SSB1	Sediment	Spring	111174	7412	14477	11685	0.971	5.78	0.0461
24XLJ_SSB4	Sediment	Spring	75324	6728	11922	10236	0.96446	7.09	0.0035
24XLJ_SSL	Sediment	Spring	52190	6450	9519	9337	0.951351	7.18	0.0048
24XLJ_SSR	Sediment	Spring	45138	4100	10990	7987	0.951194	4.96	0.0856
25GC_SSB	Sediment	Spring	126678	7434	10434	10374	0.979002	6.61	0.0105
25GC_SSR	Sediment	Spring	50516	3871	8748	6997	0.963517	5.88	0.0158
26WS_SSB	Sediment	Spring	46950	3903	8215	6543	0.961704	6.23	0.0073
26WS_SSL	Sediment	Spring	49689	5505	8318	8215	0.955	6.71	0.0183
26WS_SSR	Sediment	Spring	120394	7196	12172	10783	0.977408	6.6	0.0088
27BB_SSL	Sediment	Spring	104673	9424	13621	13590	0.966744	7.65	0.0017
28XHB_SSL	Sediment	Spring	99199	4974	9611	7789	0.978669	5.52	0.0256
29LDX_SSB	Sediment	Spring	83868	5383	9971	8313	0.973554	6.27	0.0086
29LDX_SSR	Sediment	Spring	87951	7259	10350	10575	0.970006	7.29	0.003
2PZH_SSB	Sediment	Spring	64475	2230	4653	3789	0.985219	5.03	0.0234
2PZH_SSR	Sediment	Spring	106614	4830	7059	6788	0.982882	5.82	0.0135
30WL_SSL	Sediment	Spring	52012	3417	7990	6135	0.967604	4.81	0.0676
30WL_SSR	Sediment	Spring	86794	4318	8291	6721	0.979088	5.19	0.0454
31XXT_SSB	Sediment	Spring	38674	5557	10986	8803	0.935771	7.2	0.0029
32YMZ_SSB	Sediment	Spring	41319	6063	12144	9730	0.933275	7.25	0.003
32YMZ_SSL	Sediment	Spring	29790	4219	8608	7001	0.934206	6.63	0.0087
32YMZ_SSR	Sediment	Spring	72015	5007	9543	7916	0.969978	5.6	0.0286
33CLJ_SSB	Sediment	Spring	63816	6095	11993	9839	0.958396	6.92	0.0038
33CLJ_SSL	Sediment	Spring	95686	9266	13038	12997	0.965031	7.6	0.0017
34NZ_SSB	Sediment	Spring	99631	7111	13734	11403	0.969196	6.38	0.011
34NZ_SSL	Sediment	Spring	51720	5137	10648	8676	0.954389	6.17	0.0292
34NZ_SSR	Sediment	Spring	54678	4115	9020	7292	0.963806	5.37	0.0398
35ZWM_SSB	Sediment	Spring	53642	7571	14261	11929	0.938928	7.56	0.0019
35ZWM_SSL	Sediment	Spring	44189	5339	10757	8600	0.946118	7.06	0.0028
35ZWM_SSR	Sediment	Spring	77226	6309	11313	9647	0.967161	6.49	0.0195
36XYN_SSR	Sediment	Spring	53455	4445	8572	6970	0.963801	6.1	0.0146
38DJK_SSL	Sediment	Spring	86282	6139	11095	9546	0.970944	6.46	0.012
38DJK_SSR	Sediment	Spring	31030	4513	10043	7687	0.92981	6.91	0.0042
39XYA_SSR	Sediment	Spring	44734	6886	13702	10927	0.930925	7.48	0.002
3XLD_SSB	Sediment	Spring	53624	3293	4745	4752	0.978032	6.3	0.0084
40XT_SSB	Sediment	Spring	55646	4389	8409	7002	0.966287	6.17	0.012
40XT_SSR	Sediment	Spring	97215	7430	13508	11196	0.969161	6.85	0.0051
41JJZ_SSL	Sediment	Spring	55055	5324	11387	9028	0.954464	6.26	0.0115
41JJZ_SSR	Sediment	Spring	63257	5079	10735	8454	0.962961	5.96	0.0185
42TC_SSL	Sediment	Spring	40814	6889	10602	10527	0.92826	7.69	0.0014
42TC_SSR	Sediment	Spring	97733	7605	10509	10576	0.973049	7.28	0.0024
43HK_SSB	Sediment	Spring	51584	6996	13010	10718	0.942366	7.44	0.0022
43HK_SSL	Sediment	Spring	39074	6981	14154	11179	0.918386	7.7	0.0013
43HK_SSR	Sediment	Spring	41604	6729	13044	10847	0.928468	7.62	0.0017
4PS_SSB	Sediment	Spring	97597	4493	6169	6161	0.984723	6.27	0.0073
5XJB_SSB	Sediment	Spring	67873	4112	7163	6211	0.976648	6.45	0.0045
6YB_SSB	Sediment	Spring	56283	6348	11789	9848	0.95249	7.21	0.0025
6YB_SSL	Sediment	Spring	93483	6456	11561	9727	0.972744	6.78	0.0046
7LZ_SSB	Sediment	Spring	78921	3700	7592	6117	0.9796	5.45	0.0273
7LZ_SSL	Sediment	Spring	88600	7645	11266	11256	0.966479	7	0.0054
7LZ_SSR	Sediment	Spring	48632	6446	11933	9876	0.943556	7.3	0.0033
8ZT_SSB	Sediment	Spring	77728	5878	12077	9826	0.966177	6.3	0.0136
8ZT_SSL	Sediment	Spring	44617	5292	11138	8996	0.945492	6.9	0.0044
9CT_SSL	Sediment	Spring	107457	5508	11151	9082	0.976735	4.58	0.0885
9CT_SSR	Sediment	Spring	64593	2744	6437	4816	0.979301	3.97	0.1089
10BD_SW	Water	Spring	32575	628	1282	1062	0.992203	3.81	0.0507
11MH_SW	Water	Spring	40883	687	1470	1261	0.993004	3.83	0.0706
12HLM_SW	Water	Spring	24197	491	1074	909	0.991445	3.2	0.1061
13YC_SW	Water	Spring	32967	642	1344	1061	0.991476	2.95	0.1312
14SS_SW	Water	Spring	75953	606	1050	860	0.997209	3.12	0.1069
15CLJL_SW	Water	Spring	49684	1340	4400	2973	0.985669	3.95	0.0913
16LS_SW	Water	Spring	56696	1233	3736	2527	0.988747	3.87	0.0572
17WH_SW	Water	Spring	30983	1118	3968	2574	0.98028	4.14	0.0518
18JJ_SW	Water	Spring	29633	1423	4094	2842	0.974623	4.46	0.0399
19DT_SW	Water	Spring	62193	1303	3872	2684	0.989404	4.32	0.0299
1SG_SW	Water	Spring	142313	1226	3142	2308	0.995636	3.16	0.0745
20WHU_SW	Water	Spring	41903	1856	5565	3777	0.976183	4.77	0.0226
21MAS_SW	Water	Spring	27805	838	2560	1791	0.984679	4.23	0.0318
22NJ_SW	Water	Spring	59943	1888	5503	3811	0.983668	4.64	0.0272
23ZJ_SW	Water	Spring	69220	1777	5594	3537	0.986521	4.63	0.0223
24XLJ_SW	Water	Spring	78291	3647	10317	7171	0.975259	5.15	0.0199
25GC_SW	Water	Spring	45753	837	2301	1834	0.990886	3.91	0.0539
26WS_SW	Water	Spring	105756	1835	5230	3927	0.991112	4.32	0.0329
27BB_SW1	Water	Spring	87782	1308	2803	2180	0.993791	4.26	0.0441
27BB_SW2	Water	Spring	25679	697	1396	1161	0.989174	3.84	0.0832
28XHB_SW	Water	Spring	133193	3224	7235	5555	0.989121	5.1	0.019
29LDX_SW	Water	Spring	76514	925	2793	1927	0.993478	2.47	0.1935
2PZH_SW	Water	Spring	57593	859	1924	1440	0.993645	3.98	0.0453
30WL_SW	Water	Spring	53488	884	2168	1589	0.992428	3.62	0.0851
31XXT_SW	Water	Spring	75869	737	1603	1207	0.995954	3.4	0.1453
32YMZ_SW	Water	Spring	40154	713	1748	1234	0.991707	3.57	0.0711
33CLJ_SW	Water	Spring	47797	982	2531	1940	0.990125	3.88	0.0679
34NZ_SW	Water	Spring	49766	839	1934	1458	0.992746	4.04	0.0491
35ZWM_SW	Water	Spring	37392	769	2316	1609	0.989356	3.76	0.0536
36XYN_SW	Water	Spring	55045	1914	5898	4085	0.981524	4.49	0.0401
37BH_SW	Water	Spring	51627	1319	4009	2658	0.986616	4.1	0.0429
38DJK_SW	Water	Spring	62900	937	2294	1723	0.993291	4.03	0.0409
39XYA_SW	Water	Spring	50672	666	1563	1168	0.994159	3.91	0.0439
3XLD_SW	Water	Spring	88319	800	1696	1346	0.996252	3.25	0.0948
40XT_SW	Water	Spring	36780	715	1642	1295	0.991707	4.14	0.0393
41JJZ_SW	Water	Spring	30570	573	1458	1204	0.991364	3.75	0.0524
42TC_SW	Water	Spring	58871	448	774	657	0.997537	3.7	0.0482
43HK_SW1	Water	Spring	42672	1376	5293	3339	0.981885	4.35	0.0375
43HK_SW2	Water	Spring	69378	1946	5998	4097	0.985255	4.63	0.0274
4PS_SW	Water	Spring	70113	635	1065	946	0.996976	3.63	0.064
5XJB_SW	Water	Spring	73032	828	1759	1366	0.995413	3.68	0.0595
6YB_SW	Water	Spring	25072	1408	3678	2622	0.971362	4.79	0.0259
7LZ_SW	Water	Spring	26943	1070	3529	2372	0.978139	3.97	0.0604
8ZT_SW	Water	Spring	54249	1776	5338	3747	0.982285	3.95	0.0717
9CT_SW	Water	Spring	41960	1373	3553	2481	0.98358	4.19	0.0486
