# Supplementary material for: Integrated biogeography of planktonic and sedimentary bacterial communities in the Yangtze River
Source: Microbiome. 2018 Jan 19;6:16. doi: 10.1186/s40168-017-0388-x (PMC5775685; doi:10.1186/s40168-017-0388-x)
Supplement: Supplementary file 7 — Spearman relationships between the three kinds of river network distance and Bray-Curtis similarity of bacterial communities. (XLSX 10 kb) [file 40168_2017_388_MOESM7_ESM.xlsx]

## Sheet: Table S1
Additional File 7: Table S2. Spearman relationships between three kinds of river network distance and Bray–Curtis similarity of bacterial communities.
	Spring-water		Spring-sediment		Autumn-water		Autumn-sediment
	All	Midstream	All	Midstream	All	Midstream	All	Midstream
Mean dendritic distance (km )	0.2843***	0.2504**	0.3324***	0.4061***	0.2415***	0.1651**	0.3480***	0.3295***
Cumulative dendritic distance (km)	-0.036	0.1638*	-0.0135	0.1732*	0.07035	0.2558**	0.1911*	0.3327***
Catchment area (km2 )	-0.045	0.1475*	-0.0245	0.1534*	0.0652	0.2483**	0.1843**	0.3177***
	Significant codes: ***≤ 0.001 **≤ 0.01 *≤ 0.05
