# Supplementary material for: Integrated biogeography of planktonic and sedimentary bacterial communities in the Yangtze River
Source: Microbiome. 2018 Jan 19;6:16. doi: 10.1186/s40168-017-0388-x (PMC5775685; doi:10.1186/s40168-017-0388-x)
Supplement: Supplementary file 11 — Canonical correspondence analysis (CCA) indicating the effects of geographical and environmental factors on bacterial community composition. (XLSX 10 kb) [file 40168_2017_388_MOESM11_ESM.xlsx]

## Sheet: Table S2
Additional File 11: Table S3. Effects of geographical and environmental factors on bacterial community composition.
	Water samples		Sediment samples
Variables	r2	Pr(>r)	r2	Pr(>r)
Mean dendritic distance (Mdd)	0.0794	0.028*	0.435	0.001***
Longitude (Long)	0.1371	0.002**	0.0593	0.077.
Latitude (Lat)	0.0987	0.02*	0.1408	0.005**
Altitude (A)	0.2631	0.011*	NA	NA
Solid Suspend (SS)	0.0818	0.052.	NA	NA
Water temperature (Tw)	0.3068	0.001***	0.4619	0.001***
pH	0.0185	0.475	0.4808	0.001***
Electrical Conductivity (EC)	0.164	0.002**	NA	NA
Ammonium nitrogen (NH4-N)	0.0397	0.178	0.0104	0.649
Nitrate Nitrogen (NO3-N)	0.0583	0.094.	0.1915	0.002**
Chemical Oxygen Demand (COD)	0.1343	0.005**	NA	NA
Dissolved Oxygen (DO)	0.3426	0.001***	NA	NA
Total phosphorus (TP)	0.0186	0.428	0.0112	0.616
Total nitrogen (TN)	0.087	0.032*	0.338	0.001***
Dissolved Organic Carbon (DOC)	0.092	0.029*	NA	NA
Total Organic Carbon (TOC)	NA	NA	0.0974	0.025*
Significant codes: ***≤ 0.001 **≤ 0.01 *≤ 0.05 .≤ 0.1
