# Supplementary material for: Integrated biogeography of planktonic and sedimentary bacterial communities in the Yangtze River
Source: Microbiome. 2018 Jan 19;6:16. doi: 10.1186/s40168-017-0388-x (PMC5775685; doi:10.1186/s40168-017-0388-x)
Supplement: Supplementary file 14 — Percentages of the “above,” “below,” and “neutral” partitions of bacterial communities obtained by fitting Sloan et al.’s [39] neutral model. The fitting proportion of bacterial communities by the Sloan neutral model. (XLSX 9 kb) [file 40168_2017_388_MOESM14_ESM.xlsx]

## Sheet: Table S3
Additional File 14: Table S4. The fitting proportion of bacterial communities by the Sloan neutral model.
	Spring-water	Spring-sediment	Autumn-water	Autumn-sediment
Below	0.0385	0.0817	0.0416	0.0958
Above	0.0772	0.2574	0.1041	0.2846
Neutral	0.8843	0.6608	0.8544	0.6196
