# Supplementary material for: Integrated biogeography of planktonic and sedimentary bacterial communities in the Yangtze River
Source: Microbiome. 2018 Jan 19;6:16. doi: 10.1186/s40168-017-0388-x (PMC5775685; doi:10.1186/s40168-017-0388-x)
Supplement: Supplementary file 15 — Dissimilarity values within and between groups for water-spring samples. The samples are grouped by seasons and landform types. (XLSX 9 kb) [file 40168_2017_388_MOESM15_ESM.xlsx]

## Sheet: Table S4
Additional File 15: Table S5. Dissimilarity values within and between groups for water-spring samples.
	Mountain	Foothill	Basin	Foothill_mountain	Plain
Mountain	0.6695
Foothill	0.6445	0.365
Basin	0.695	0.7086	0.5485
Foothill_mountain	0.6771	0.5992	0.6801	0.5387
Plain	0.6908	0.6545	0.6389	0.6746	0.5965
